# Supplementary material for: Two Plastid DNA Lineages—Rapa/Oleracea and Nigra—within the Tribe Brassiceae Can Be Best Explained by Reciprocal Crosses at Hexaploidy: Evidence from Divergence Times of the Plastid Genomes and R-Block Genes of the A and B Genomes of Brassica juncea
Source: PLoS One. 2014 Apr 1;9(4):e93260. doi: 10.1371/journal.pone.0093260 (PMC3972200; doi:10.1371/journal.pone.0093260)
Supplement: Table S1 — Assignment of different species of tribe Brassiceae to the Rapa/Oleracea or the Nigra lineages based on chloroplast genome analysis. Haploid chromosome number of the species as well as the species in which genome triplication has been shown by in situ hybridization are also recorded [51], [52]. (XLSX) [file pone.0093260.s003.xlsx]

## Sheet: Sheet1
Table S1 Assignment of different species of tribe Brassiceae to the Rapa/Oleracea or the Nigra lineages based on chloroplast genome analysis. Haploid chromosome number of the species as well as the species in which genome triplication has been shown by in situ hybridization are also recorded.
	Nuclear genome		Chloroplast genome
	Warwick and Sauder, 200525 Warwick and Al Shehbaz, 200651	Lysak et al., 200515, 200752	Warwick and Black, 199123	Pradhan et al., 199224	Warwick and Sauder, 200525	Hall et al., 201126	Arias and Pires, 201227
	Haploid chromosome number (n)	Cytogenetic analysis	Chloroplast restriction sites	Chloroplast restriction sites	Nucleotide substitutions in the Intron of chloroplast gene trnL	Nucleotide substitutions in the chloroplast gene matK	Nucleotide substitutions in the chloroplast intergenic regions
Brassica adpressa	7		--	N	--	--	--
Brassica amplexicaulis	11		--	N	--	--	--
Brassica aucheri	7		--	--	R/O	--	--
Brassica barrelieri	10		R/O	--	R/O	R/O	R/O
Brassica carinata	17	Triplication (3+3)	--	N	--	--	N
Brassica cossoneana	16		--	N	--	--	--
Brassica cretica	9		--	--	R/O	--	R/O
Brassica deflexa	7		R/O	--	R/O	--	R/O
Brassica desnottesii	10		--	--	--	--	R/O
Brassica drepanensis	9		R/O	--	--	--	--
Brassica elongata	11		--	--	R/O	--	R/O
Brassica fruticulosa	8		N	N	N	--	N
Brassica gravinae	10		R/O	R/O	R/O	--	R/O
Brassica incana	9		--	--	--	--	R/O
Brassica insularis	9		--	--	R/O	--	--
Brassica juncea	18	Triplication (3+3)	--	R/O	--	--	R/O
Brassica macrocarpa	9		R/O	--	--	--	R/O
Brassica maurorum	8		--	N	--	--	N
Brassica montana	9		--	--	R/O	--	R/O
Brassica napus	19	Triplication (3+3)	--	R/O	--	--	R/O
Brassica nigra	8	Triplication (3)	N	N	N	N	N
Brassica oleracea	9	Triplication (3)	R/O	R/O	R/O	R/O	R/O
Brassica oxyrrhina	9		R/O	R/O	R/O	--	--
Brassica procumbens	9		--	--	N	--	N
Brassica rapa	10	Triplication (3)	R/O	R/O	R/O	--	R/O
Brassica repanda	10		--	R/O	R/O	--	R/O
Brassica rupestris	9		R/O	--	R/O	--	R/O
Brassica spinescens	8		--	N	--	N	N
Brassica tournefortii	10		N	N	N	--	N
Brassica villosa	9		R/O	--	--	--	R/O
Carrichtera annua	8		--	--	--	--	R/O
Ceratocnemum rapistroides	8		--	--	N	--	N
Coincya cheiranthos	12		N	--	--	--	--
Coincya longirostra			--	--	--	N	N
Coincya monensis			--	--	--	N	--
Coincya rupestris			--	--	--	N	--
Cordylocarpus muricatus	8		--	--	N	--	N
Diplotaxis assurgens	9		--	N	N	N	--
Diplotaxis berthautii	9		--	--	N	--	--
Diplotaxis brachycarpa	9		--	--	N	--	--
Diplotaxis catholica	9	Triplication	--	N	N	--	--
Diplotaxis cossoniana	7		--	--	R/O	--	--
Diplotaxis cretacea	11		--	R/O	--	--	--
Diplotaxis erucoides	7	Triplication (3)	R/O	R/O	R/O	--	R/O
Diplotaxis harra	13		--	R/O	R/O	R/O	R/O
Diplotaxis muralis	21		--	R/O	--	--	--
Diplotaxis pitardiana	11		--	R/O	--	--	--
Diplotaxis siettiana	8		--	N	N	--	--
Diplotaxis siifolia	10	Triplication (3)	--	N	N	--	--
Diplotaxis tenuifolia	11		R/O	R/O	R/O	--	--
Diplotaxis tenuisiliqua	9		--	N	--	--	--
Diplotaxis viminea	10		--	R/O	R/O	--	--
Diplotaxis virgata	9		--	N	N	--	--
Enarthrocarpus arcuatus	10		--	--	R/O	--	--
Enarthrocarpus lyratus	10		--	--	R/O	R/O	R/O
Eruca pinnatifida	11		--	--	R/O	R/O	R/O
Eruca sativa	11	Triplication (3)	R/O	R/O	--	--	--
Eruca vesicaria	11		--	R/O	R/O	R/O	R/O
Erucaria olivieri	8		--	N	--	--	--
Erucastrum abyssinicum	16		--	R/O	R/O	R/O	--
Erucastrum armoracioides	11		--	--	R/O	--	--
Erucastrum austroafricanum			--	--	R/O	--	--
Erucastrum breviostre	9		--	--	N	--	--
Erucastrum canariense	9		N	--	N	N	N
Erucastrum cardaminoides	9		--	N	--	N	--
Erucastrum elatum			--	--	--	N	N
Erucastrum gallicum	15	Triplication (3+3)	--	--	--	R/O	R/O
Erucastrum griquense			--	--	R/O	--	--
Erucastrum ifniense	9		--	--	--	--	N
Erucastrum laevigatum	14		--	N	--	--	--
Erucastrum leucanthum	8		--	R/O	--	--	--
Erucastrum littoreum	16		--	--	N	--	N
Erucastrum meruense	32		--	--	R/O	--	--
Erucastrum nasturtiifolium	8		--	--	R/O	--	R/O
Erucastrum rifanum			--	--	--	--	N
Erucastrum strigosum	8		--	R/O	R/O	--	--
Erucastrum supinum	16		--	--	R/O	--	--
Erucastrum varium	7		--	N	--	--	--
Erucastrum virgatum	7		--	--	N	N	N
Guiraoa arvensis	8		--	--	N	N	N
Hemicrambe fruticulosa	9		--	--	N	N	N
Hirschfeldia incana	7		N	--	--	N	N
Hutera leptocarpa	12		--	N	--	--	--
Kremeriella cordylocarpus	12		--	--	N	N	N
Moricandia foetida	14		--	--	--	--	R/O
Moricandia arvensis	14	Triplication (3)	--	R/O	R/O	--	R/O
Moricandia moricandioides	14		--	--	R/O	--	--
Moricandia nitensis	14		--	--	R/O	--	--
Moricandia suffruticosa	28		--	--	R/O	--	--
Morisia monanthos	7	Triplication	--	--	R/O	R/O	R/O
Otocarpus virgatus	8		--	--	N	--	--
Raffenaldia primuloides	7		--	--	N	N	N
Raphanus raphanistrum	9		R/O	R/O	R/O	R/O	R/O
Raphanus sativus	9	Triplication (3)	R/O	R/O	R/O	--	--
Rapistrum perenne	8		--	--	R/O	R/O	--
Rapistrum rugosum	8	Triplication (3)	--	--	N	R/O	N
Reboudia microcarpa	8		N	--	--	--	--
Rytidocarpus moricandioides	14		--	--	R/O	R/O	--
Sinapidendron angustifolium	10		--	--	N	N	N
Sinapidendron frutescens	10	Triplication (3)	--	--	N	--	--
Sinapis alba	12		N	N	N	--	N
Sinapis arvensis	9	Triplication	N	N	N	--	--
Sinapis aucheri	7		R/O	R/O	--	--	--
Sinapis biovinii	18		N	--	--	--	--
Sinapis flexuosa	12		N	N	--	--	N
Sinapis pubescens	9		N	N	N	--	N
Trachystoma aphanoneurum	8		--	--	N	--	--
Trachystoma ballii	8		--	--	N	--	--
Trachystoma labasii	8		--	--	N	N	--
N : Nigra lineage
R/O: Rapa/Oleracea lineage
-- : Species not considered for the study
