# Supplementary material for: Two Plastid DNA Lineages—Rapa/Oleracea and Nigra—within the Tribe Brassiceae Can Be Best Explained by Reciprocal Crosses at Hexaploidy: Evidence from Divergence Times of the Plastid Genomes and R-Block Genes of the A and B Genomes of Brassica juncea
Source: PLoS One. 2014 Apr 1;9(4):e93260. doi: 10.1371/journal.pone.0093260 (PMC3972200; doi:10.1371/journal.pone.0093260)
Supplement: Table S4 — Comparison of gene organisation in the targeted R block regions on six linkage groups of B. juncea with syntenous regions of B. rapa and A. thaliana . (XLSX) [file pone.0093260.s006.xlsx]

## Sheet: Sheet1
Table S4 Comparison of gene organisation in the targeted R block regions on six linkage groups of B. junceawith syntenous regions of B. rapa and A. thaliana.
Abbreviations used - MF2-Most fractionated genome; MF1-Medium fractionated genome; LF-Least fractionated genome; PH-Partial homology; sc-scaffold; CM-Contig missing
Arabidopsis thaliana	B. rapa MF2-R	B. juncea MF2-R-A2	B. juncea MF2-R-B2	B. rapa MF1-R	B. juncea MF1-R-A3	B. juncea MF1-R-B3	B. rapa LF-R	B. juncea LF-R-A10	B. juncea LF-R-B8	Arabidopsis thaliana
At5g14660	̶̶̶̶̶	Deleted	CM	̶̶̶̶̶	Deleted	Deleted	Bra008747	At5g14660	At5g14660	At5g14660		Colour code assignments
At5g14670	̶̶̶̶̶	Deleted	CM	̶̶̶̶̶	Deleted	Deleted	Bra008746	At5g14670	At5g14670	At5g14670			̶̶̶̶̶	Target genes between which the physical map has been constructed using BAC library
At5g14680	̶̶̶̶̶	Deleted	CM	̶̶̶̶̶	Deleted	Deleted	Bra008745	At5g14680	At5g14680	At5g14680
At5g14690	̶̶̶̶̶	At5g14690	CM	̶̶̶̶̶	Deleted	Deleted	Bra008744	At5g14690	At5g14690	At5g14690			̶̶̶̶̶	Genes present in all the six R-blocks
At5g14700	Bra023481	At5g14700	CM	̶̶̶̶̶	Deleted	Deleted	Bra008743	At5g14700	At5g14700	At5g14700
At5g14710	Bra023482	At5g14710	CM	Bra006264	At5g14710	At5g14710	̶̶̶̶̶	Deleted	Deleted	At5g14710			̶̶̶̶̶	B. rapa lineage specific genes of R block
At5g14720	Bra023483	At5g14720	At5g14720	Bra006265	At5g14720	diverged	Bra008742	At5g14720	At5g14720	At5g14720
				*Bra006266,Tandem	̶̶̶̶̶	̶̶̶̶̶							̶̶̶̶̶	Highly diverged partial gene present in one of the homoeologous sites
				*Bra006267	*Bra006267	̶̶̶̶̶
					At5g14640, partial sequence								̶̶̶̶̶	CDS showing similarity with proteins coded by B. rapa genes from other blocks
At5g14730	Bra023484	At5g14730	At5g14730	̶̶̶̶̶	Deleted	Deleted	Bra008741	At5g14730	At5g14730	At5g14730
			sc-0-2.56										̶̶̶̶̶	CDS showing similarity with proteins from genera other than B. rapa
At5g14740	Bra023485	At5g14740	At5g14740	̶̶̶̶̶	Deleted	Deleted	̶̶̶̶̶	Deleted	Deleted	At5g14740
		sc-0.8											̶̶̶̶̶	CDS showing similarity with transposon related proteins
									sc-6.26
At5g14750	Bra023486	At5g14750	At5g14750	̶̶̶̶̶	Deleted	Deleted	Bra008740	At5g14750	At5g14750	At5g14750			̶̶̶̶̶	Non-tandem duplication
								sc-7.24
At5g14760	̶̶̶̶̶	Deleted	Deleted	̶̶̶̶̶	Deleted	Deleted	Bra008739	At5g14760	At5g14760	At5g14760
At5g14770	̶̶̶̶̶	Deleted	Deleted	̶̶̶̶̶	Deleted	Deleted	Bra008738	At5g14770	At5g14770	At5g14770
At5g14780	Bra023487	At5g14780	At4g14780	̶̶̶̶̶	Deleted	Deleted	Bra008737	At5g14780	At5g14780	At5g14780
			sc-0-2.51
				*Bra006330	̶̶̶̶̶	̶̶̶̶̶
At5g14790	Bra023488	At5g14790	At5g14790	Bra006329	At5g14790	At5g14790	Bra008736	At5g14790	At5g14790	At5g14790
				*Bra006328	̶̶̶̶̶	̶̶̶̶̶
				*Bra006269	̶̶̶̶̶	̶̶̶̶̶
At5g14800	̶̶̶̶̶	Deleted	Deleted	Bra006270	At5g14800	At5g14800	Bra008735	At5g14800	At5g14800	At5g14800
At5g14810	̶̶̶̶̶	Deleted	Deleted	̶̶̶̶̶	Deleted	Deleted	̶̶̶̶̶	Deleted	Deleted	At5g14810
At5g14820	̶̶̶̶̶	Deleted	Deleted	̶̶̶̶̶	Deleted	Deleted	̶̶̶̶̶	Deleted	Deleted	At5g14820
At5g14830	̶̶̶̶̶	Deleted	Deleted	̶̶̶̶̶	Deleted	Deleted	̶̶̶̶̶	Deleted	Deleted	At5g14830
At5g14840	̶̶̶̶̶	Deleted	Deleted	̶̶̶̶̶	Deleted	Deleted	̶̶̶̶̶	Deleted	Deleted	At5g14840
At5g14850	Bra023489	At5g14850	At5g14850	̶̶̶̶̶	At5g14850	At5g14850	̶̶̶̶̶	Deleted	Deleted	At5g14850
			sc-0-2.48
						sc-35.3
At5g14860	̶̶̶̶̶	Deleted	Deleted	Bra006271	At5g14860	diverged	Bra008734	At5g14860	At5g14860	At5g14860
At5g14870	̶̶̶̶̶	Deleted	Deleted	̶̶̶̶̶	Deleted	Deleted	Bra008733	At5g14870	At5g14870	At5g14870
At5g14880	Bra023490	At5g14880	At5g14880	̶̶̶̶̶	Deleted	Deleted	̶̶̶̶̶	diverged	At5g14880	At5g14880
At5g14890	Bra023491	At5g14890	At5g14890	̶̶̶̶̶	Deleted	Deleted	Bra008732	At5g14890	At5g14890	At5g14890
At5g14900	̶̶̶̶̶	Deleted	Deleted	̶̶̶̶̶	Deleted	Deleted	̶̶̶̶̶	Deleted	Deleted	At5g14900
At5g14910	Bra023492	At5g14910	At5g14910	Bra006272	At5g14910	At5g14910	̶̶̶̶̶	Deleted	Deleted	At5g14910
									sc-0.114
									sc-0.113
									sc-0.112
	*Bra023493	*Bra023493	*Bra023493
								sc7.33
								sc-7.34
At5g14920	̶̶̶̶̶	Deleted	Deleted	Bra006273	At5g14920	At5g14920	̶̶̶̶̶	At5g14920	At5g14920	At5g14920
							*Bra008730	*Bra008730	̶̶̶̶̶
								sc-7.37
									sc-0.109
At5g14930	̶̶̶̶̶	Deleted	Deleted	Bra006274	At5g14930	At5g14930	Bra008729,tandem	At5g14930,dup	At5g14930,dup	At5g14930
At5g14940	Bra023494	At5g14940	At5g14940	̶̶̶̶̶	Deleted	Deleted	Bra008728	At5g14940	At5g14940	At5g14940
			sc-0-2.42
	*Bra023495	*Bra023495	̶̶̶̶̶
At5g14950	Bra023496	At5g14950	At5g14950	Bra006275	At5g14950	At5g14950	̶̶̶̶̶	Deleted	Deleted	At5g14950
At5g14960	Bra023497	At5g14960	At5g14960	̶̶̶̶̶	Deleted	Deleted	̶̶̶̶̶	Deleted	Deleted	At5g14960
At5g14970	Bra023498	At5g14970	At5g14970	̶̶̶̶̶	Deleted	Deleted	̶̶̶̶̶	Deleted	Deleted	At5g14970
			At5g14980
			At5g14990
			sc-0-2.33
			sc-0-2.32
			sc-0-2.31
			sc-0-2.30
			sc-0-2.29
			sc-0-2.28
At5g14980	̶̶̶̶̶	At5g14980	At5g14980	̶̶̶̶̶	Deleted	Deleted	̶̶̶̶̶	Deleted	Deleted	At5g14980
At5g14990	Bra023499	At5g14990	At5g14990	̶̶̶̶̶	Deleted	Deleted	̶̶̶̶̶	Deleted	Deleted	At5g14990
At5g15000	̶̶̶̶̶	At5g15000,PH	At5g15000,PH	̶̶̶̶̶	Deleted	Deleted	̶̶̶̶̶	Deleted	Deleted	At5g15000
At5g15010	Bra023500	At5g15010	At5g15010	̶̶̶̶̶	Deleted	Deleted	̶̶̶̶̶	Deleted	Deleted	At5g15010
At5g15020-Tandem	Bra023501	At5g15020	At5g15020	Bra006276	At5g15020	At5g15020	Bra008727	At5g15020	At5g15020	At5g15020-Tandem
						c512.2
At5g15030	̶̶̶̶̶	Deleted	Deleted	̶̶̶̶̶	Deleted	Deleted	̶̶̶̶̶	Deleted	Deleted	At5g15030
At5g15040	̶̶̶̶̶	Deleted	Deleted	̶̶̶̶̶	Deleted	Deleted	̶̶̶̶̶	Deleted	Deleted	At5g15040
			sc-0-2.23
			sc-0-2.22
At5g15050	Bra023502	At5g15050	At5g15050,	̶̶̶̶̶	Deleted	Deleted	̶̶̶̶̶	Deleted	Deleted	At5g15050
At5g15060	̶̶̶̶̶	Deleted	Deleted	̶̶̶̶̶	Deleted	Deleted	̶̶̶̶̶	Deleted	Deleted	At5g15060
At5g15070	̶̶̶̶̶	Deleted	Deleted	Bra006277	At5g15070	At5g15070	Bra008726	At5g15070,	At5g15070	At5g15070
							*Bra008725	*Bra008725	̶̶̶̶̶
At5g15080	̶̶̶̶̶	Deleted	Deleted	Bra006278	At5g15080	At5g15080	Bra008724	At5g15080	At5g15080	At5g15080
			sc-0-2.20
At5g15090	̶̶̶̶̶	At5g15090	At5g15090	̶̶̶̶̶	Deleted	Deleted	Bra008723	At5g15090	At5g15090	At5g15090
At5g15100	Bra023503	At5g15100	At5g15100	̶̶̶̶̶	Deleted	Deleted	Bra008722	At5g15100	At5g15100	At5g15100
At5g15110	Bra023504	At5g15110	At5g15110	Bra006279	At5g15110	At5g15110	Bra008721	At5g15110	At5g15110	At5g15110
At5g15120	̶̶̶̶̶	Deleted	Deleted	Bra006280	At5g15120	At5g15120	Bra008720	At5g15120	At5g15120	At5g15120
		sc-0.28
				*Bra006281	̶̶̶̶̶	̶̶̶̶̶
				*Bra006282	*Bra006282	̶̶̶̶̶
At5g15130	Bra023505	At5g15130	At5g15130	Bra006283	At5g15130	At5g15130	Bra008719	At5g15130	At5g15130	At5g15130
At5g15140	̶̶̶̶̶	Deleted	Deleted	Bra006284	At5g15140	At5g15140	Bra008718	At5g15140	At5g15140	At5g15140
									sc-0.99
									At5g15130
									At5g15140
			sc-0-2.15
			sc-0-2.14
			sc-0-2.13
		sc-0.30
					sc-9.1
At5g15150	Bra023506	At5g15150	At5g15150	Bra006285	At5g15150	At5g15150	Bra008717	At5g15150	At5g15150	At5g15150
	*Bra023507
At5g15160	Bra023508	At5g15160	At5g15160	Bra006286	At5g15160	At5g15160	Bra008716	At5g15160	At5g15160	At5g15160
At5g15170	̶̶̶̶̶	Deleted	Deleted	Bra006287	At5g15170	At5g15170	̶̶̶̶̶	Deleted	Deleted	At5g15170
			sc-0-2.10
			sc-0-2.9
			sc-0-2.8						sc-0.93
At5g15180	Bra023509	At5g15180	At5g15180	̶̶̶̶̶	Deleted	Deleted	Bra008715	At5g15180	At5g15180	At5g15180
At5g15190	Bra023510	At5g15190	At5g15190	Bra006288	At5g15190	At5g15190	Bra008714	At5g15190	At5g15190	At5g15190
			sc-0-2.5
			sc-0-2.4
			sc-0-2.3
At5g15200	Bra023511	At5g15200	At5g15200	Bra006289	At5g15200	At5g15200	Bra008713	At5g15200	At5g15200	At5g15200
					sc-9.6+sc-9.7
At5g15210	̶̶̶̶̶	Deleted	Deleted	̶̶̶̶̶	Deleted	Deleted	Bra008712	At5g15210	At5g15210	At5g15210
At5g15220	Bra023512	At5g15220	At5g15220	Bra006290	At5g15220	At5g15220	̶̶̶̶̶	At5g15220	At5g15220	At5g15220
At5g15230	Bra023513	At5g15230	At5g15230	Bra006291	At5g15230	At5g15230	̶̶̶̶̶	Deleted	Deleted	At5g15230
		sc-0.40
									sc-0.87
			sc-0-1.43
At5g15240	̶̶̶̶̶	At5g15240	At5g15240	̶̶̶̶̶	Deleted	Deleted	̶̶̶̶̶	diverged	At5g15240	At5g15240
At5g15250	̶̶̶̶̶	Deleted	Deleted	̶̶̶̶̶	Deleted	Deleted	Bra008711	At5g15250	At5g15250	At5g15250
									sc-0.84
									sc-0.83
									sc-0.82
					sc-9.11
At5g15260	̶̶̶̶̶	Deleted	Deleted	Bra006292	At5g15260	diverged	Bra008710	At5g15260	At5g15260	At5g15260
								sc-17.11
At5g15265	̶̶̶̶̶	Deleted	Deleted	Bra006293	At5g15265	At5g15265	̶̶̶̶̶	At5g15265	At5g15265	At5g15265
At5g15270	̶̶̶̶̶	Deleted	Deleted	Bra006294	At5g15270	At5g15270	Bra008709	At5g15270	At5g15270	At5g15270
At5g15280	Bra023514	At5g15280	At5g15280	̶̶̶̶̶	Deleted	Deleted	̶̶̶̶̶	Deleted	Deleted	At5g15280
At5g15290	̶̶̶̶̶	Deleted	Deleted	Bra006295	At5g15290	At5g15290	Bra008708	At5g15290	At5g15290	At5g15290
							*Bra008707	*Bra008707 (22%)	̶̶̶̶̶
At5g15300	̶̶̶̶̶	Deleted	Deleted	Bra006327	Deleted	CM	Bra008706	At5g15300	At5g15300	At5g15300
								sc-17.16
At5g15310	Bra023515	At5g15310	At5g15310	Bra006296	At5g15310	At5g15310	Bra008705	At5g15310	At5g15310	At5g15310
			sc-0-1.39+sc-0-1.38
			sc-0-1.37
			sc-0-1.36
			sc-0-1.35
			sc-0-1.34
			sc-0-1.33
At5g15320	̶̶̶̶̶	Deleted	Deleted	̶̶̶̶̶	At5g15320	At5g15320	Bra008704	At5g15320	At5g15320	At5g15320
									sc-0.75
							*Bra008703	*Bra008703	*Bra008703
									sc-0.72
									sc-0.71
							̶̶̶̶̶	̶̶̶̶̶	*Bra008703
At5g15330	̶̶̶̶̶	Deleted	Deleted	̶̶̶̶̶	Deleted	Deleted	Bra008702	At5g15330	At5g15330	At5g15330
At5g15340	̶̶̶̶̶	Deleted	Deleted	̶̶̶̶̶	Deleted	Deleted	̶̶̶̶̶	At5g15340	At5g15340	At5g15340
At5g15350	̶̶̶̶̶	Deleted	Deleted	Bra006297	At5g15350	At5g15350	̶̶̶̶̶	At5g15350	At5g15350	At5g15350
At5g15360	̶̶̶̶̶	Deleted	Deleted	̶̶̶̶̶	Deleted	Deleted	̶̶̶̶̶	Deleted	Deleted	At5g15360
At5g15380	̶̶̶̶̶	Deleted	Deleted	̶̶̶̶̶	Deleted	Deleted	̶̶̶̶̶	Deleted	Deleted	At5g15380
									sc-0.66
At5g15390	̶̶̶̶̶	Deleted	Deleted	̶̶̶̶̶	Deleted	Deleted	Bra008701	At5g15390	At5g15390	At5g15390
At5g15400	Bra023516	At5g15400	At5g15400	̶̶̶̶̶	Deleted	Deleted	Bra008700	At5g15400	At5g15400	At5g15400
At5g15410	̶̶̶̶̶	Deleted	Deleted	̶̶̶̶̶	Deleted	Deleted	Bra008699	At5g15410	At5g15410	At5g15410
At5g15420	̶̶̶̶̶	Deleted	Deleted	̶̶̶̶̶	Deleted	Deleted	̶̶̶̶̶	Deleted	Deleted	At5g15420
At5g15430	Bra023517	At5g15430	At5g15430	Bra006298	At5g15430	At5g15430	̶̶̶̶̶	Deleted	Deleted	At5g15430
At5g15440	̶̶̶̶̶	Deleted	Deleted	Bra006299	At5g15440	At5g15440	̶̶̶̶̶	Deleted	Deleted	At5g15440
At5g15450	Bra023518	At5g15450	At5g15450	̶̶̶̶̶	Deleted	Deleted	Bra008698	At5g15450	At5g15450	At5g15450
At5g15460	̶̶̶̶̶	Deleted	Deleted	Bra006300	At5g15460	At5g15460	̶̶̶̶̶	Deleted	Deleted	At5g15460
							*Bra008697	*Bra008697	̶̶̶̶̶
At5g15470	Bra023519	At5g15470	At5g15470	Bra006301	At5g15470	At5g15470	Bra008696	At5g15470	At5g15470	At5g15470
At5g15480	̶̶̶̶̶	Deleted	Deleted	Bra006302	At5g15480	At5g15480	̶̶̶̶̶	Deleted	Deleted	At5g15480
At5g15490	Bra023520	At5g15490	At5g15490	Bra006303	At5g15490	At5g15490	Bra008695	At5g15490	At5g15490	At5g15490
At5g15500	̶̶̶̶̶	Deleted	Deleted	Bra006304	At5g15500	At5g15500	̶̶̶̶̶	Deleted	Deleted	At5g15500
					sc-9.26
At5g15510	Bra023521	At5g15510	At5g15510	̶̶̶̶̶	Deleted	Deleted	̶̶̶̶̶	Deleted	Deleted	At5g15510
									sc-0.59
									sc-0.58
At5g15520	̶̶̶̶̶	Deleted	Deleted	̶̶̶̶̶	Deleted	Deleted	̶̶̶̶̶	Deleted	Deleted	At5g15520
At5g15530	̶̶̶̶̶	Deleted	Deleted	Bra006305	At5g15530	At5g15530	Bra008694	At5g15530	At5g15530	At5g15530
			sc-1.25
At5g15540	Bra023522	At5g15540	At5g15540,c-403	̶̶̶̶̶	Deleted	Deleted	Bra008693	At5g15540	At5g15540	At5g15540
		sc-0.51
	*Bra023523	*Bra023523	*Bra023523
							*Bra008692	*Bra008692	*Bra008692
At5g15550	Bra023524	At5g15550	At5g15550	Bra006306	At5g15550	At5g15550	Bra008691	At5g15550	At5g15550	At5g15550
				*Bra006307	*Bra006307	̶̶̶̶̶
At5g15560	̶̶̶̶̶	Deleted	Deleted	̶̶̶̶̶	Deleted	Deleted	̶̶̶̶̶	Deleted	Deleted	At5g15560
At5g15570	Bra023525	At5g15570	At5g15570	̶̶̶̶̶	Deleted	Deleted	Bra008690	At5g15570	At5g15570	At5g15570
At5g15580	Bra023526	At5g15580	At5g15580	̶̶̶̶̶	Deleted	Deleted	Bra008689	At5g15580	At5g15580	At5g15580
								sc-5.47
							*Bra008688	*Bra008688	*Bra008688
									sc-0.49
									sc-0.48
									sc-0.47
									sc-0.46
							*Bra008687	*Bra008687	*Bra008687
							*Bra008686	*Bra008686	*Bra008686
At5g15600	Bra023527	At5g15600	At5g15600	̶̶̶̶̶	Deleted	Deleted	Bra008685	At5g15600	At5g15600	At5g15600
At5g15610	̶̶̶̶̶	Deleted	Deleted	Bra006308-0063013, 6 tandem genes	At5g15610/Bra006308	At5g15610/Bra006308	̶̶̶̶̶	Deleted	Deleted	At5g15610
				Bra006309	Bra006309	Bra006309
				Bra006310	Bra006310	Bra006313
				Bra006311	Bra006311	̶̶̶̶̶
				Bra006312	Bra006312	̶̶̶̶̶
				Bra006313	Bra006310	̶̶̶̶̶
				̶̶̶̶̶	Bra006313	̶̶̶̶̶
At5g15620	̶̶̶̶̶	Deleted	Deleted	̶̶̶̶̶	Deleted	Deleted	̶̶̶̶̶	Deleted	Deleted	At5g15620
								sc-5.41
								sc-5.40
At5g15630	Bra023528	At5g15630	At5g15630	̶̶̶̶̶	At5g15630	At5g15630	Bra008684	At5g15630	At5g15630	At5g15630
At5g15640	Bra023529	At5g15640	At5g15640	Bra006314	At5g15640	At5g15640	̶̶̶̶̶	Deleted	Deleted	At5g15640
						Bra006309
			sc-1.17
At5g15650	Bra023530	At5g15650	At5g15650	Bra006315	At5g15650	At5g15650	Bra008683	At5g15650	At5g15650	At5g15650
At5g15660,Tandem	Bra023531	At5g15660	At5g15660,Tandem	̶̶̶̶̶	Deleted	Deleted	Bra008682	At5g15660	At5g15660	At5g15660,Tandem
									At5g15650,partial
									At5g15660
At5g15670	̶̶̶̶̶	Deleted	Deleted	̶̶̶̶̶	Deleted	Deleted	̶̶̶̶̶	Deleted	Deleted	At5g15670
At5g15680	Bra023532	At5g15680	At5g15680	Bra006316	At5g15680	At5g15680	̶̶̶̶̶	deleted	At5g15680,partial	At5g15680
									At5g15660
At5g15690	̶̶̶̶̶	Deleted	Deleted	̶̶̶̶̶	Deleted	Deleted	̶̶̶̶̶	Deleted	Deleted	At5g15690
									sc-0.35
									sc-0.34
									sc-0.33
									sc-0.32
									sc-0.31
At5g15700	Bra023533	At5g15700	At5g15700	̶̶̶̶̶	Deleted	Deleted	Bra008681	At5g15700	At5g15700	At5g15700
At5g15710	̶̶̶̶̶	Deleted	Deleted	Bra006317	At5g15710	At5g15710	̶̶̶̶̶	Deleted	Deleted	At5g15710
At5g15720	Bra023534	At5g15720	At5g15720	Bra006318	At5g15720	At5g15720	̶̶̶̶̶	Deleted	Deleted	At5g15720
At5g15725	̶̶̶̶̶	Deleted	Deleted	̶̶̶̶̶	Deleted	Deleted	̶̶̶̶̶	At5g15725	At5g15725	At5g15725
At5g15730	̶̶̶̶̶	Deleted	Deleted	̶̶̶̶̶	Deleted	Deleted	Bra008680	At5g15730	At5g15730	At5g15730
At5g15740	̶̶̶̶̶	Deleted	Deleted	Bra006319	At5g15740	At5g15740	Bra008679	At5g15740	At5g15740	At5g15740
	*Bra023535
At5g15750	Bra023536	At5g15750	At5g15750	Bra006320	At5g15750	At5g15750		Deleted	Deleted	At5g15750
At5g15760	̶̶̶̶̶	Deleted	Deleted	̶̶̶̶̶	Deleted	Deleted	Bra008678	At5g15760	At5g15760	At5g15760
At5g15770	Bra023537	At5g15770	At5g15770	̶̶̶̶̶	Deleted	Deleted	Bra008677	At5g15770	At5g15770	At5g15770
At5g15780	Bra023538	At5g15780	At5g15780	̶̶̶̶̶	Deleted	Deleted	Bra008676	At5g15780	At5g15780	At5g15780
At5g15790	̶̶̶̶̶	Deleted	Deleted	Bra006321	At5g15790	At5g15790	Bra008675	At5g15790	At5g15790	At5g15790
At5g15800	̶̶̶̶̶	Deleted	Deleted	Bra006322	At5g15800	At5g15800	Bra008674	At5g15800	At5g15800	At5g15800
								sc-5.28
At5g15802	̶̶̶̶̶	Deleted	Deleted	̶̶̶̶̶	Deleted	Deleted	Bra008673	At5g15802	At5g15802	At5g15802
At5g15810	̶̶̶̶̶	Deleted	Deleted	Bra006323	At5g15810	At5g15810	Bra008672	At5g15810	At5g15810	At5g15810
At5g15820	Bra023539	At5g15820	At5g15820	̶̶̶̶̶	Deleted	Deleted	Bra008671	At5g15820	At5g15820	At5g15820
									sc-0.18
									sc-0.17
									sc-0.16
At5g15830	Bra023540	At5g15830	At5g15830	Bra006324	At5g15830	At5g15830	Bra008670	At5g15830	At5g15830	At5g15830
					sc-9.48
					*Bra006330,B/w 5g14780&14790
				*Bra006325	̶̶̶̶̶	̶̶̶̶̶
				*Bra006326	̶̶̶̶̶	̶̶̶̶̶
At5g15840,Tandem	Bra023541	At5g15840	diverged	̶̶̶̶̶	diverged	At5g15840	Bra008668,Tandem	At5g15840	At5g15840	At5g15840,Tandem
At5g15850	̶̶̶̶̶	Deleted	Deleted	̶̶̶̶̶	Deleted	Deleted	Bra008669	At5g15850	At5g15850	At5g15850
At5g15860	Bra023542	At5g15860	At5g15860	̶̶̶̶̶	Deleted	Deleted	̶̶̶̶̶	Deleted	Deleted	At5g15860
