# Supplementary material for: Two Plastid DNA Lineages—Rapa/Oleracea and Nigra—within the Tribe Brassiceae Can Be Best Explained by Reciprocal Crosses at Hexaploidy: Evidence from Divergence Times of the Plastid Genomes and R-Block Genes of the A and B Genomes of Brassica juncea
Source: PLoS One. 2014 Apr 1;9(4):e93260. doi: 10.1371/journal.pone.0093260 (PMC3972200; doi:10.1371/journal.pone.0093260)
Supplement: Table S6 — List of 11 genes considered for the nuclear divergence analysis with their assigned functions in A. thaliana . (XLSX) [file pone.0093260.s008.xlsx]

## Sheet: Sheet1
Table S6 List of 11 genes considered for the nuclear divergence analysis with their assigned functions in A. thaliana
GENE ID	NAME	DESCRIPTION FROM TAIR
At5g15110	Pectate lyase family protein	lyase activity, pectate lyase activity
At5g15150	Homeobox 3 (ATHB3, HAT7)	homeobox-containing gene with an unusual feature: a leucine zipper motif adjacent to the carboxyl-terminal of the homeodomain structure, DNA-dependent, regulation of transcription
At5g15160	BANQUO 2	BNQ2 belongs to a family of atypical non-DNA binding basic helix-loop-helix (bHLH) proteins that heterodimerize with and negatively regulate bHLH transcription factors. Directly and negatively regulated by AP3 and PI in petals.Required for appropriate regulation of flowering time.BANQUO 2 (BNQ2); FUNCTIONS IN: DNA binding, sequence-specific DNA binding transcription factor activity; INVOLVED IN: …
At5g15190	Unknown protein
At5g15200	Ribosomal protein S4	structural constituent of ribosome; INVOLVED IN: translation
At5g15310	Myb domain protein 16 (MYB16)	cell morphogenesis, regulation of transcription, DNA-dependent, response to auxin stimulus, response to cadmium ion, response to ethylene stimulus, response to gibberellin stimulus, response to jasmonic acid stimulus, response to salicylic acid stimulus, response to salt stress, sequence-specific DNA binding transcription factor activity
At5g15470	Galacturonosyltransferase 14 (GAUT14)	galacturonosyltransferase 14 (GAUT14), polygalacturonate 4-alpha-galacturonosyltransferase activity, transferase activity, transferring glycosyl groups, transferase activity, transferring hexosyl groups
At5g15490	UDP-glucose 6-dehydrogenase family protein	carbohydrate metabolic process, cell wall pectin metabolic process, oxidation-reduction process, UDP-glucose 6-dehydrogenase activity
At5g15550	Transducin/WD40 repeat-like superfamily protein	nucleotide binding,
At5g15650	Reversibly glycosylated polypeptide 2 (RGP2)	transferase activity, transferring hexosyl groups, glycogenin glucosyltransferase activity; INVOLVED IN: response to cadmium ion, response to salt stress, Constitutive expression in tobacco impairs plant development and virus spread, UDP-L-arabinose metabolic process, metabolic process, plant-type cell wall organization or biogenesis, pollen development, response to cadmium ion, response to salt …
At5g15830	Basic leucine-zipper 3 (bZIP3)	regulation of transcription, DNA-dependent, protein binding, sequence-specific DNA binding transcription factor activity
