# Supplementary material for: Two Plastid DNA Lineages—Rapa/Oleracea and Nigra—within the Tribe Brassiceae Can Be Best Explained by Reciprocal Crosses at Hexaploidy: Evidence from Divergence Times of the Plastid Genomes and R-Block Genes of the A and B Genomes of Brassica juncea
Source: PLoS One. 2014 Apr 1;9(4):e93260. doi: 10.1371/journal.pone.0093260 (PMC3972200; doi:10.1371/journal.pone.0093260)
Supplement: Table S7 — Nuclear genome divergence time estimates in Arabidopsis / Brassica evolution from different studies [53]–[56] . (XLSX) [file pone.0093260.s009.xlsx]

## Sheet: Sheet1
Table S7 Nuclear genome divergence time estimates in Arabidopsis/Brassica evolution from different studies
Arabidopsis- Brassica split
	Species studied	Divergence time (mya)	Ks value	Locus /region studied
Koch et al, 2000[21]	B. oleracea	24		Chalcone Synthase and Alcohol Dehydrogenase
Lysak et al, 2005[15]		24		Chalcone Synthase
Yang et al, 2006[53]	B. rapa	17-18	0.49-0.51	FLOWERING LOCUS C
Wang et al, 2009[54]	B. napus	12-13	0.33-0.36	FLOWERING LOCUS T
Mun et al. 2010[48]	B. rapa	13-17	0.3-0.4	65.8 MB euchromatic seq
Cho et al, 2010[37]	B. napus	16.2 ± 0.032 to 17.3 ± 4.9	0.486 ± 0.096 to 0.520 ± 0.148	stearoyl ACP desaturase
Wang et al, 2011[16]	B. rapa	9.6-16.1		genome wide analysis
Tang et al, 2012[17]	B. rapa		0.48	genome wide analysis
Navabi et al, 2013[38]	B. rapa, B. oleracea, B. nigra	13.9-17		genomic region corresponding to 222 kb region
				of A. thaliana
Brassiceae X-Y-Z genome split
	Species studied	Divergence time (mya)	Ks value
Lysak et al, 2005[15]		7.9-14.6		Chalcone Synthase
Yang et al, 2006[53]	B. rapa	13-17	0.36-0.50	FLOWERING LOCUS C
Wang et al, 2011[16]	B. rapa	5.4-9		genome wide analysis
Tang et al, 2012[17]	B. rapa		0.37	genome wide analysis
Navabi et al, 2013[38]	B. rapa, B. oleracea, B. nigra	11.6 ± 3.4 Mya		genomic region corresponding to 222 kb region
				of A. thaliana
Rapa/Nigra split
	Species studied	Divergence time (mya)
Lysak et al, 2005[15]		7.9		Chalcone Synthase
Navabi et al, 2013[38]	B. rapa, B. oleracea, B. nigra	6.2		genomic region corresponding to 222 kb region
				of A. thaliana
Rapa/Oleracea split
	Species studied	Divergence time (mya)
Inaba Nishio, 2002[55]	B. rapa, B. oleracea, B. nigra	3.7		S locus related gene, SLR1
Cheung et al, 2009[56]	B. napus, B. rapa, B oleracea	2.57 ± 1.33 to 4.23 ± 1.80		genes from homoeologous regions
Wang et al, 2009[54]	B. napus	1.2 to 2		FLOWERING LOCUS T
Navabi et al, 2013[38]	B. rapa, B. oleracea, B. nigra	3.2		genomic region corresponding to 222 kb region
				of A. thaliana
